# Supplementary material for: Microglial colonization of the developing mouse brain is controlled by both microglial and neural CSF-1
Source: EMBO J. 2025 Nov 17;45(1):151–81. doi: 10.1038/s44318-025-00625-8 (PMC12759073; doi:10.1038/s44318-025-00625-8)
Supplement: Supplementary file 2 — Table EV1 [file 44318_2025_625_MOESM2_ESM.xlsx]

## Sheet: DEGs_Microglia
Table EV1: List of differntially expressed genes (DEGs) in microglia from controls versus mutants
gene	p_val	avg_log2FC	pct.1	pct.2	p_val_adj	group
Sparc	2.51e-85	0.73449	0.975	0.879	6.57e-81	Down in mutant
P2ry12	8.96e-57	0.542396	0.98	0.96	2.34e-52	Down in mutant
Siglech	3.18e-32	0.47319	0.921	0.815	8.32e-28	Down in mutant
Serpine2	2.04e-30	0.390483	0.961	0.9	5.35e-26	Down in mutant
Ccr5	1.43e-28	0.59391	0.776	0.629	3.73e-24	Down in mutant
Sall1	3.1e-28	0.443816	0.855	0.735	8.11e-24	Down in mutant
Crybb1	3.43e-28	0.587263	0.785	0.664	8.96e-24	Down in mutant
Cst3	9.45e-27	0.218262	1	1	2.47e-22	Down in mutant
Marcks	1.64e-23	0.210445	1	0.998	4.29e-19	Down in mutant
Fscn1	6.63e-22	0.72391	0.509	0.359	1.73e-17	Down in mutant
Nav3	4.53e-20	0.760353	0.47	0.323	1.18e-15	Down in mutant
Adgrg1	4.15e-18	0.80955	0.375	0.237	1.09e-13	Down in mutant
Itgam	1.47e-17	0.348664	0.891	0.836	3.85e-13	Down in mutant
Hexb	1.03e-16	0.156614	1	0.998	2.7e-12	Down in mutant
Pde3b	8.5e-16	0.313754	0.9	0.862	2.22e-11	Down in mutant
Vsir	9e-15	0.332032	0.842	0.78	2.35e-10	Down in mutant
Plxdc2	2.7e-14	0.288551	0.923	0.873	7.06e-10	Down in mutant
Gpr34	4.83e-14	0.288689	0.902	0.872	1.26e-09	Down in mutant
Cd81	8.34e-14	0.213578	0.982	0.955	2.18e-09	Down in mutant
Tspan7	5.44e-13	0.644629	0.404	0.291	1.42e-08	Down in mutant
Il6st	6.53e-12	0.379638	0.64	0.535	1.71e-07	Down in mutant
Apbb1ip	8.04e-12	0.239607	0.936	0.916	2.1e-07	Down in mutant
Asph	5.85e-11	0.346157	0.718	0.632	1.53e-06	Down in mutant
Kctd12	2.17e-10	0.201176	0.963	0.937	5.68e-06	Down in mutant
Cfh	2.5e-10	0.239876	0.887	0.865	6.54e-06	Down in mutant
Ldhb	2.84e-10	0.423311	0.493	0.392	7.42e-06	Down in mutant
Arhgap5	5.13e-10	0.352145	0.728	0.661	1.34e-05	Down in mutant
Sall3	7.25e-10	0.548947	0.381	0.286	1.9e-05	Down in mutant
Apc	1.3e-09	0.45987	0.557	0.464	3.4e-05	Down in mutant
Cx3cr1	1.33e-09	0.117819	0.998	0.998	3.49e-05	Down in mutant
Qki	1.36e-09	0.207363	0.975	0.961	3.56e-05	Down in mutant
Hba-a1	1.47e-09	0.736133	0.388	0.3	3.83e-05	Down in mutant
Camk2n1	2.6e-09	0.433107	0.434	0.338	6.79e-05	Down in mutant
Sox4	2.9e-09	0.292482	0.62	0.52	7.57e-05	Down in mutant
Rhob	3.17e-09	0.23358	0.922	0.894	8.3e-05	Down in mutant
Slc1a3	4.5e-09	0.678171	0.262	0.179	0.000117727	Down in mutant
Laptm5	8.24e-09	0.11966	0.999	0.997	0.000215573	Down in mutant
Macf1	8.42e-09	0.250115	0.885	0.845	0.000220127	Down in mutant
Numb	8.78e-09	0.4251	0.534	0.442	0.000229533	Down in mutant
Jun	9.66e-09	0.590827	0.58	0.51	0.000252634	Down in mutant
Slco2b1	1.42e-08	0.273794	0.748	0.679	0.000371714	Down in mutant
Adora3	1.94e-08	0.530417	0.286	0.203	0.000508158	Down in mutant
Csf1r	1.98e-08	0.100809	0.997	0.996	0.000516653	Down in mutant
Ctsl	3.61e-08	0.19682	0.985	0.947	0.000943548	Down in mutant
Cd53	4.27e-08	0.207506	0.88	0.841	0.00111678	Down in mutant
Cd164	6.19e-08	0.213045	0.888	0.874	0.00161893	Down in mutant
Selplg	9.29e-08	0.403929	0.529	0.46	0.00242846	Down in mutant
Hba-a2	1.22e-07	0.745025	0.325	0.254	0.0031879	Down in mutant
Itm2b	1.26e-07	0.137785	0.997	0.995	0.00329526	Down in mutant
Tmem119	1.62e-07	0.37976	0.605	0.548	0.00423137	Down in mutant
Slc12a2	1.74e-07	0.215995	0.807	0.746	0.00454266	Down in mutant
Atp6v0a2	2.06e-07	0.345892	0.521	0.439	0.00539724	Down in mutant
Nfia	2.61e-07	0.433834	0.548	0.483	0.00683615	Down in mutant
Ecscr	3.41e-07	0.490627	0.325	0.249	0.0089276	Down in mutant
Lrp1	4.58e-07	0.221337	0.825	0.782	0.0119676	Down in mutant
Mtdh	5.25e-07	0.170621	0.939	0.92	0.0137218	Down in mutant
St3gal6	5.3e-07	0.390294	0.489	0.418	0.0138527	Down in mutant
Picalm	5.52e-07	0.183619	0.923	0.898	0.0144465	Down in mutant
Nova1	7.74e-07	0.398791	0.356	0.278	0.0202497	Down in mutant
Sirpa	1.23e-06	0.170185	0.925	0.899	0.0322841	Down in mutant
P2ry13	1.4e-06	0.158716	0.955	0.937	0.0366765	Down in mutant
Mylip	1.48e-06	0.257457	0.696	0.637	0.0385944	Down in mutant
Scoc	1.68e-06	0.146138	0.948	0.933	0.0439738	Down in mutant
Xist	1.65e-54	-0.593748	0.646	0.88	4.31e-50	Up in mutant
Mrc1	1.57e-33	-0.599999	0.714	0.839	4.09e-29	Up in mutant
Dab2	6.52e-33	-0.680108	0.664	0.78	1.71e-28	Up in mutant
Arpc2	2.14e-25	-0.250306	0.991	0.996	5.6e-21	Up in mutant
Ms4a6c	3.97e-22	-1.01152	0.237	0.374	1.04e-17	Up in mutant
Actb	1.04e-21	-0.157401	1	1	2.71e-17	Up in mutant
Tmem176b	2.88e-20	-0.60055	0.739	0.794	7.53e-16	Up in mutant
Actg1	1.68e-19	-0.189432	1	1	4.39e-15	Up in mutant
Apoe	1.71e-19	-0.433889	0.987	0.991	4.47e-15	Up in mutant
Tmsb4x	3.77e-19	-0.192172	1	1	9.86e-15	Up in mutant
Cd52	8.37e-19	-0.568592	0.566	0.671	2.19e-14	Up in mutant
Rps26	1.72e-18	-0.193291	0.998	0.999	4.5e-14	Up in mutant
Ucp2	1.76e-18	-0.247407	0.978	0.987	4.61e-14	Up in mutant
Gatm	2.2e-18	-0.479277	0.682	0.773	5.76e-14	Up in mutant
Itgal	2.3e-16	-1.04251	0.159	0.262	6.02e-12	Up in mutant
Tmem176a	1.62e-15	-0.685972	0.446	0.547	4.23e-11	Up in mutant
Arhgdia	1.34e-14	-0.210933	0.959	0.973	3.51e-10	Up in mutant
Atp5g3	1.78e-14	-0.324784	0.847	0.883	4.64e-10	Up in mutant
Anxa4	3.58e-14	-0.842464	0.182	0.284	9.35e-10	Up in mutant
Axl	8.11e-14	-0.859479	0.219	0.322	2.12e-09	Up in mutant
Aoah	1.15e-13	-0.768972	0.157	0.254	3.01e-09	Up in mutant
Gpr183	1.16e-13	-0.470741	0.39	0.513	3.03e-09	Up in mutant
AB124611	1.21e-13	-0.78631	0.158	0.257	3.17e-09	Up in mutant
Rps29	1.39e-13	-0.135688	1	1	3.62e-09	Up in mutant
Dse	1.84e-13	-0.645016	0.329	0.435	4.81e-09	Up in mutant
Milr1	1.65e-12	-0.497525	0.326	0.438	4.32e-08	Up in mutant
Pf4	4.98e-12	-0.595063	0.158	0.251	1.3e-07	Up in mutant
Fcer1g	2.09e-11	-0.158989	0.998	0.997	5.45e-07	Up in mutant
Snx3	2.39e-11	-0.283848	0.805	0.862	6.25e-07	Up in mutant
Cox6b1	5.32e-11	-0.242191	0.804	0.873	1.39e-06	Up in mutant
Rps5	1.44e-10	-0.140993	0.998	1	3.76e-06	Up in mutant
Gapdh	1.81e-10	-0.260866	0.842	0.893	4.72e-06	Up in mutant
2610507B11Rik	1.92e-10	-0.344334	0.613	0.692	5.01e-06	Up in mutant
Oaz1	2.6e-10	-0.207991	0.878	0.91	6.79e-06	Up in mutant
Gpx3	3.3e-10	-0.440392	0.441	0.531	8.64e-06	Up in mutant
Cotl1	1.26e-09	-0.21866	0.863	0.891	3.28e-05	Up in mutant
Sh3bgrl3	1.83e-09	-0.225797	0.89	0.916	4.78e-05	Up in mutant
Stab1	3.37e-09	-0.365401	0.695	0.744	8.82e-05	Up in mutant
Ndufa8	4.66e-09	-0.458061	0.33	0.419	0.000121881	Up in mutant
Rps3	5.94e-09	-0.172198	0.95	0.965	0.00015526	Up in mutant
Igfbp4	5.97e-09	-0.240636	0.763	0.815	0.00015618	Up in mutant
Aldh2	6.71e-09	-0.300544	0.572	0.65	0.000175499	Up in mutant
Calm1	7.52e-09	-0.237852	0.793	0.829	0.000196557	Up in mutant
Sh3bgrl	1.25e-08	-0.360217	0.41	0.507	0.000326728	Up in mutant
Pfn1	2.03e-08	-0.185066	0.88	0.912	0.000530569	Up in mutant
Anxa5	2.25e-08	-0.535188	0.251	0.33	0.000588117	Up in mutant
Arhgap19	2.58e-08	-0.550822	0.242	0.32	0.000675808	Up in mutant
Hmgn2-ps	2.98e-08	-0.335687	0.491	0.574	0.000778373	Up in mutant
Igf1	5.06e-08	-0.375708	0.293	0.384	0.0013237	Up in mutant
Myo5a	5.76e-08	-0.379613	0.461	0.548	0.00150701	Up in mutant
Mapkap1	6.06e-08	-0.183412	0.923	0.951	0.00158384	Up in mutant
Tle5	1.05e-07	-0.24867	0.754	0.803	0.00274634	Up in mutant
Arpc5	1.3e-07	-0.225897	0.814	0.852	0.00339503	Up in mutant
Rpl17	1.34e-07	-0.119603	0.99	0.986	0.00349356	Up in mutant
Cfl1	1.5e-07	-0.104267	1	1	0.00392828	Up in mutant
C3ar1	1.6e-07	-0.250795	0.714	0.78	0.00419499	Up in mutant
Ms4a6b	1.67e-07	-0.403474	0.361	0.438	0.0043776	Up in mutant
Apobec1	1.7e-07	-0.619898	0.337	0.403	0.00444767	Up in mutant
Actn1	3.2e-07	-0.331011	0.287	0.37	0.00836244	Up in mutant
Gpx1	4.17e-07	-0.221619	0.83	0.867	0.0109073	Up in mutant
Cpd	6.36e-07	-0.282417	0.532	0.599	0.0166447	Up in mutant
Ndufa2	6.96e-07	-0.191321	0.771	0.829	0.0182046	Up in mutant
Rps13	7.67e-07	-0.131975	0.996	0.998	0.0200546	Up in mutant
Iqgap1	7.78e-07	-0.557065	0.217	0.282	0.0203523	Up in mutant
Txn1	1.2e-06	-0.297436	0.531	0.596	0.0314253	Up in mutant
Rpl41	1.28e-06	-0.107603	0.997	0.998	0.0333537	Up in mutant
App	1.54e-06	-0.205096	0.716	0.783	0.0403248	Up in mutant
Trmt112	1.67e-06	-0.309904	0.454	0.517	0.0436201	Up in mutant
Blvrb	1.81e-06	-0.449275	0.225	0.294	0.0473535	Up in mutant
Eid1	1.86e-06	-0.260481	0.584	0.641	0.0486608	Up in mutant
