# Supplementary material for: Microglial colonization of the developing mouse brain is controlled by both microglial and neural CSF-1
Source: EMBO J. 2025 Nov 17;45(1):151–81. doi: 10.1038/s44318-025-00625-8 (PMC12759073; doi:10.1038/s44318-025-00625-8)
Supplement: Supplementary file 4 — Source data Fig. 1 [file 44318_2025_625_MOESM4_ESM.zip]

Archive with 37 entries (25 files):
- SD figure 1/
- SD figure 1/1B/
- SD figure 1/1B/1B cortex.tif
- SD figure 1/1B/1B high mag cortex.tif
- SD figure 1/1B/1B hippocampus.tif
- SD figure 1/1B/1B PoA.tif
- SD figure 1/1B/1B striatum.tif
- SD figure 1/1C/
- SD figure 1/1C/1C.xlsx
- SD figure 1/1D/
- SD figure 1/1D/1D.xlsx
- SD figure 1/1E/
- SD figure 1/1E/1E.xlsx
- SD figure 1/1F/
- SD figure 1/1F/1F.xlsx
- SD figure 1/1H/
- SD figure 1/1H/1H csa E12.5.tif
- SD figure 1/1H/1H csa E14.5.tif
- SD figure 1/1H/1H csa P14.tif
- SD figure 1/1H/1H csa P3.tif
- SD figure 1/1H/1H csa P9.tif
- SD figure 1/1J/
- SD figure 1/1J/1J EDWM E18.5.tif
- SD figure 1/1J/1J EDWM P0.tif
- SD figure 1/1J/1J EDWM P14.tif
- SD figure 1/1J/1J EDWM P7.tif
- SD figure 1/1J/1J EDWM P9.tif
- SD figure 1/1K/
- SD figure 1/1K/1K high mag.tif
- SD figure 1/1K/1K.tif
- SD figure 1/1L/
- SD figure 1/1L/1L.xlsx
- SD figure 1/1M/
- SD figure 1/1M/1M high mag.tif
- SD figure 1/1M/1M.tif
- SD figure 1/1N/
- SD figure 1/1N/1N.xlsx
