# Supplementary material for: Microglial colonization of the developing mouse brain is controlled by both microglial and neural CSF-1
Source: EMBO J. 2025 Nov 17;45(1):151–81. doi: 10.1038/s44318-025-00625-8 (PMC12759073; doi:10.1038/s44318-025-00625-8)
Supplement: Supplementary file 4 — Source data Fig. 1 [file 44318_2025_625_MOESM4_ESM.zip › SD figure 1/1D/1D.xlsx]

## Sheet: 1D
% Proliferative Microglia
												FEMALE
Cortex												MALE
E12.5	66.6667	66.6667	42.8571	85.7143								NA
E14.5	30.303	60	20
E16.5	6.94444	4.70588	3.65854	3.61446
E18.5	12.0482	4.08163	10.9589	12.5	4.28571	7.07071	5.76923	6.41026	18.8679	5.19481
P0	10	5	16.129	13.5135	12.1212	10.8696	10.8696	17.6471
P3	50	23.5294	20.5128	22
P5	66.2338	42.0168	50
P7	45.3704	35.8852	62.0253	56.9322	67.0455	41.0526
P9	40.0853	43.097	43.8272	34.6084	40.6375	36.3029	58	55.8824	56.3869	51.6	57.6699
P14	1.61491	2.29592	4.14634	1.76768	1.66865	2.54854	2.6862	2.43013	2.45041
P20	0	0	0	0	0	0	0	0.144928
P60	0	0	0	0	0	0	0	0
Hippocampus
E16.5	15.3846	11.7647	4.61538
E18.5	9.67742	9.375	13.5135
P0	9.375	18.4211	24.5283	9.80392	24.5283
P3	30.7018	27.7108	27.9661	19.1176
P5	12.4183	12.5	16.1677
P7	15.5172	16.9231	19.5286	17.6678
P9	38.6935	38.7268	47.3684
P14	3.95408	4.62963	5.17039	4.2236
P20	0.135318	0	0
P60	0	0	0	0	0.27027	0	1.06007	0
POA
E12.5	37.5	80	60	25	20
E14.5	37.5	31.8182	27.7778	31.8182	41.1765
E16.5	3.57143	3.84615	0	3.84615	4	6.66667
E18.5	20.4545	17.3913	17.3913	29.1667	24.0741	8.16327	34.6154	31.25	26.5306
P0	20.7207	15.4472	20.9677	10.0917	18.6992	7.25806	13.7931	8.14815
P3	7.77778	14.2105	8.33333	7.10383
P5	8.60215	9.09091	4.34783	13.7255	10.8696	2.04082
P7	11.5385	8.78049	4.61538	8.33333	10.1604
P9	8.53659	12.0879	3.9604	3.65854	6.74157	4.9505
P14	14.2857	10.3896	12.7389	19.1667	14.0351	15.6522	9.82143	14.8148
P20	0	0	0	0	0	0	0
P60	0	0	0.943396	0	0	0	0	0
Striatum
E12.5	63.6364	75	58.8235	38.8889	73.3333
E14.5	27.5862	34.4828	33.3333
E16.5	3.73832	1.1976	4.95868	4.16667	5.88235	6.17284
E18.5	5.88235	5.36913	4.03226	8.60215	6.80272	9.49367	9.20245	7.00637	6.06061
P0	11.4943	9.49367	13.4831	15.3333	12.7517	8.125	15.1685	12.4
P3	25.1701	11.4833	14.9701	17.931
P5	14.0794	17.6271	16.6023	28.5714	25.4438	18.6567
P7	20.4036	23.4927	27.2947	10.9405	27.8481	15.0476
P9	33.913	31.5574	28.4091	28.5185	25.7384	38.1679	52.4064	48.4375	48.9051
P14	4.61538	5.99369	9.63855	10.355	8.31099	7.48503	7.54717	6.06936	8.70787
P20	0	2.35988	0.529101	0.383142	0.607903	0.327869	0.35461
P60	0	0	0	0	0	0	0	0
