# Supplementary material for: Microglial colonization of the developing mouse brain is controlled by both microglial and neural CSF-1
Source: EMBO J. 2025 Nov 17;45(1):151–81. doi: 10.1038/s44318-025-00625-8 (PMC12759073; doi:10.1038/s44318-025-00625-8)
Supplement: Supplementary file 4 — Source data Fig. 1 [file 44318_2025_625_MOESM4_ESM.zip › SD figure 1/1F/1F.xlsx]

## Sheet: 1F
Microglial density (cells/mm²)
												FEMALE
Cortex												MALE
E12.5	52.837	114.304	57.1197	52.6365								NA
E14.5	129.836	77.0174	112.764	116.601	153.932	139.134	136.479	158.008	118.091
E16.5	168.806	182.766	190.091	174.463	183.086	165.261	206.379	204.673
E18.5	170.383	212.43	166.974	136.578	161.337	196.052	203.206	151.876	144.831	164.177
P0	70.3557	77.583	64.2861	76.5609	71.416	93.9204	88.7064	69.7113
P3	73.5751	84.2023	64.9282	87.9002
P5	94.0354	148.357	118.615
P7	236.317	234.751	287.671	373.617	309.137	315.573
P9	459.816	542.983	523.613	569.043	507.202	475.158	345.041	479.771	541.02	549.331	557.141
P14	715.767	692.292	730.433	729.19	757.425	728.376	750.024	731.147	762.129
P20	642.64	779.842	649.852	771.815	599.634	638.037	642.845	604.763
P60	507.324	486.767	446.751	439.888	484.968	522.859	501.411	497.667
Hippocampus
E16.5	120.49	133.686	206.621
E18.5	127.325	166.234	137.434
P0	53.9295	66.0453	94.9459	88.9055	71.5795	90.2317	35.6137
P3	169.442	234.487	154.14	110.426
P5	226.605	227.32	204.505
P7	304.996	323.9	303.923	300.485
P9	375.516	434.108	409.045
P14	682.609	638.839	704.189	728.991
P20	595.929	601.66	612.475
P60	461.609	408.837	369.596	409.463	418.409	464.593	421.45	380.262
POA
E12.5	150	93.75		75	93.75
E14.5	75	66	84.375	103.125	104.082
E16.5	84	78	72	78	75	90
E18.5	91.6667	95.8333	95.8333	100	112.5	102.083	108.333	100	102.083
P0	100.753	111.645	112.553	98.9373	111.645	112.553	105.291	122.537
P3	217.844	229.946	232.366	221.474
P5	225.105	226.315	222.685	318.75	287.5	306.25
P7	220.264	248.1	235.997	246.889	226.315
P9	227.778	252.778	280.556	230.556	247.222	280.556
P14	252.778	314.286	320.408	333.333	316.667	319.444	311.111	375
P20	480.556	316.667	425	325	372.222	327.778	272.222
P60	280.556	250	294.444	300	233.333	288.889	297.222	322.222
Striatum
E12.5	96.9279	101.294	84.0062	76.0691	57.6699
E14.5	133.597	221.019	145.18	128.204	126.199	171.278	121.794	166.822	189.867
E16.5	103.472	128.746	97.9346	105.153	97.5604	136.286
E18.5	97.4321	90.623	86.9448	85.6611	104.984	116.423	116.217	103.968	105.136
P0	90.7468	83.3128	92.1088	79.3354	73.1843	81.3035	80.0166	120.59
P3	181.481	258.025	206.173	179.012
P5	228.926	243.802	214.05	289.256	279.339	221.488
P7	368.595	397.521	342.149	430.579	391.736	433.884
P9	638.889	677.778	733.333	750	658.333	727.778	519.444	711.111	761.111
P14	902.778	880.556	922.222	938.889	1036.11	927.778	1030.56	961.111	988.889
P20	777.778	941.667	1050	725	913.889	847.222	783.333
P60	502.778	444.444	527.778	480.556	402.778	536.111	472.222	527.778
