# Supplementary material for: Microglial colonization of the developing mouse brain is controlled by both microglial and neural CSF-1
Source: EMBO J. 2025 Nov 17;45(1):151–81. doi: 10.1038/s44318-025-00625-8 (PMC12759073; doi:10.1038/s44318-025-00625-8)
Supplement: Supplementary file 4 — Source data Fig. 1 [file 44318_2025_625_MOESM4_ESM.zip › SD figure 1/1L/1L.xlsx]

## Sheet: 1L
CSA microglia
E14.5	39.75	27.75	46	47	45	41	49	42	46	65	41
E16.5	15	13	10
P0	6	11	8	17
P3	20	15	36	25
P9	44	38	38	52
%Ki67 CSA microglia
E14.5	54.717	54.054	61.7021	60	58.3333	56.7568
E16.5	6.66667	23.0769	30
P0	16.6667	9.09091	12.5	17.6471
P3	35	33.3333	22.2222	48
P9	22.7273	36.8421	47.3684	38.4615
