# Supplementary material for: Microglial colonization of the developing mouse brain is controlled by both microglial and neural CSF-1
Source: EMBO J. 2025 Nov 17;45(1):151–81. doi: 10.1038/s44318-025-00625-8 (PMC12759073; doi:10.1038/s44318-025-00625-8)
Supplement: Supplementary file 4 — Source data Fig. 1 [file 44318_2025_625_MOESM4_ESM.zip › SD figure 1/1N/1N.xlsx]

## Sheet: 1N
EDWM microglia
P0	17	14	14	10
P3	20	31	34	32
P5	73	168	209	64	83	106	160
P7	102	117	137	133
P9	163	186	121	92
%Ki67 EDWM microglia
P0	4.7619	22.2222	14.2857	11.1111
P3	20	48.3871	50	40.625
P5	24.6575	29.7619	40.1914	31.25	48.1928	48.1132	32.5
P7	34.3137	42.735	40.8759	36.8421
P9	43.5583	46.7742	33.0579	33.6957
