# Supplementary material for: Microglial colonization of the developing mouse brain is controlled by both microglial and neural CSF-1
Source: EMBO J. 2025 Nov 17;45(1):151–81. doi: 10.1038/s44318-025-00625-8 (PMC12759073; doi:10.1038/s44318-025-00625-8)
Supplement: Supplementary file 5 — Source data Fig. 2 [file 44318_2025_625_MOESM5_ESM.zip]

Archive with 41 entries (28 files):
- SD figure 2/
- SD figure 2/2A/
- SD figure 2/2A/2A E12.5 cortex.tif
- SD figure 2/2A/2A E14.5 cortex.tif
- SD figure 2/2A/2A E16.5 cortex.tif
- SD figure 2/2A/2A E18.5 cortex.tif
- SD figure 2/2A/2A P0 cortex.tif
- SD figure 2/2A/2A P14 cortex.tif
- SD figure 2/2A/2A P20 cortex.tif
- SD figure 2/2A/2A P3 cortex.tif
- SD figure 2/2A/2A P5 cortex.tif
- SD figure 2/2A/2A P60 cortex.tif
- SD figure 2/2A/2A P7 cortex.tif
- SD figure 2/2A/2A P9 cortex.tif
- SD figure 2/2B/
- SD figure 2/2B/2B.xlsx
- SD figure 2/2C/
- SD figure 2/2C/2C.xlsx
- SD figure 2/2D/
- SD figure 2/2D/2D.xlsx
- SD figure 2/2E/
- SD figure 2/2E/2E.xlsx
- SD figure 2/2F/
- SD figure 2/2F/2F.xlsx
- SD figure 2/2G/
- SD figure 2/2G/2G control.tif
- SD figure 2/2G/2G mutant.tif
- SD figure 2/2H/
- SD figure 2/2H/2H.xlsx
- SD figure 2/2I/
- SD figure 2/2I/2I control.tif
- SD figure 2/2I/2I WP.tif
- SD figure 2/2J/
- SD figure 2/2J/2J.xlsx
- SD figure 2/2K/
- SD figure 2/2K/2K P15 control.tif
- SD figure 2/2K/2K P15 ION.tif
- SD figure 2/2K/2K P7 control.tif
- SD figure 2/2K/2K P7 ION.tif
- SD figure 2/2L/
- SD figure 2/2L/2L.xlsx
