# Supplementary material for: Microglial colonization of the developing mouse brain is controlled by both microglial and neural CSF-1
Source: EMBO J. 2025 Nov 17;45(1):151–81. doi: 10.1038/s44318-025-00625-8 (PMC12759073; doi:10.1038/s44318-025-00625-8)
Supplement: Supplementary file 5 — Source data Fig. 2 [file 44318_2025_625_MOESM5_ESM.zip › SD figure 2/2B/2B.xlsx]

## Sheet: 2B
% proliferative microglia
E12.5	M	M	F	F
	66.6667	66.6667	42.8571	85.7143
E14.5	F	M	M
MZ	50	0	0
II-VI	0	0	0
SP	44.4444	80	28.5714
IZ SVZ	30.7692	80	25
VZ	11.1111	25	0
E16.5	M	F	M	F
MZ	25	0	33.3333	25
II-VI	0	0	0	0
SP	7.14286	0	0	0
IZ SVZ	16.6667	4.54545	0	0
VZ	0	6.81818	4.7619	4.65116
E18.5	M	F	F	M	M	F	F	M	M	M
MZ	50	0	50	22.2222	0	33.3333	33.3333	0	66.6667	20
II-IV	0	0	0	0	0	0	0	0	0	0
V	0	0	0	0	0	0	0	0	0	0
VI	0	0	0	50	0	0	0	0	0	20
SP	8.33333	0	16.6667	33.3333	0	0	0	0	20	11.1111
IZ SVZ	20	8.33333	15.7895	12.5	6.66667	7.69231	6.66667	0	27.2727	0
VZ	5.55556	3.63636	7.31707	5.26316	5.12821	7.5	5.55556	11.9048	7.40741	2.38095
P0	F	M	M	M	F	F	M	F
MZ	0	0	0	50	0	0	66.6667	0
II-IV	0	0	0	0	0	0	0	0
V	28.5714	0	14.2857	0	0	16.6667	0	0
VI	9.09091	20	0	0	0	0	0	28.5714
P3	M	M	F	F
MZ	33.3333	20	0	0
II-III	60	0	0	0
IV	60	0	0	0
V	50	21.4286	21.4286	16.6667
VI	56.25	33.3333	33.3333	28.5714
P5	M	F	F
MZ	0	0	0
II-III	71.4286	20	0
IV	100	38.4615	50
V	65.5172	48.5714	45.4545
VI	62.8571	45.4545	63.6364
P7	F	F	M	F	M	M
MZ	90	33.3333	72.7273	46.1538	70	69.2308
II-III	75	30	71.0526	69.697	62.5	35.1852
IV	28.5714	47.6191	66.6667	72.5	80.4878	46.1538
V	37.5	31.8182	67.2131	53.3333	81.4286	50
VI	38.3721	38.2022	52.5773	49.2308	52.6316	32.7103
P9	M	M	F	M	M	F	F	M	M	M	F
MZ	8.69565	40	55.1724	27.2727	26.3158	13.0435	55.5556	50	29.6296	25	33.3333
II-III	40.9091	40.708	51.0204	36.7347	45.3704	46.8354	57.8125	65.0486	50.8333	50	56.6038
IV	56.7164	56.7568	56.338	58.7302	47.2973	45.7627	62.5	65.7895	77.6316	65.3333	63.2353
V	45.4545	52.0325	43.3071	42	44.2478	38.7931	68.2353	55.8824	59.8684	56.6929	66.1417
VI	34.2541	34.0314	32.2981	21.9512	34.5745	29.6512	49.6063	46.9274	52.0231	47.4359	54.3478
P14	M	M	M	F	M	M	F	F	F
MZ	3.65854	9.67742	3.22581	3.50877	5.45455	11.1111	2.63158	1.69491	5.17241
II-III	1.68776	2.17391	9.52381	2.10526	0.97561	6.10329	2.39235	6.66667	2.8436
IV	1.85185	0	4.54545	0.833333	0	0	5.26316	1.47059	0
V	2.05128	3.09278	1.0989	1.0582	2.31481	0.465116	3.18182	1.57895	3.21101
VI	0	0.847458	1.7094	2.11864	1.60643	0.4329	1.2605	0.411523	1.91571
P20	M	M	M	F	M	F	F	F
MZ	0	0	0	0	0	0	0	0
II-III	0	0	0	0	0	0	0	0.546448
IV	0	0	0	0	0	0	0	0
V	0	0	0	0	0	0	0	0
VI	0	0	0	0	0	0	0	0
P60	F	F	F	F	M	M	M	M
MZ	0	0	0	0	0	0	0	0
II-III	0	0	0	0	0	0	0	0
IV	0	0	0	0	0	0	0	0
V	0	0	0	0	0	0	0	0
VI	0	0	0	0	0	0	0	0
