# Supplementary material for: Microglial colonization of the developing mouse brain is controlled by both microglial and neural CSF-1
Source: EMBO J. 2025 Nov 17;45(1):151–81. doi: 10.1038/s44318-025-00625-8 (PMC12759073; doi:10.1038/s44318-025-00625-8)
Supplement: Supplementary file 5 — Source data Fig. 2 [file 44318_2025_625_MOESM5_ESM.zip › SD figure 2/2C/2C.xlsx]

## Sheet: 2C
Microglial density (cells/mm²)
E12.5	M	M	F	F
	52.837	114.304	57.1197	52.6365
E14.5	F	M	M	M	M	F	F	F	F
MZ	104.26	0	0	79.5956	55.0835	327.971	164.917	368.132	33.3129
II-VI	0	25.6709	0	0	0	0	0	0	0
SP	427.867	120.491	200.887	218.675	339.795	352.38	218.565	354.852	269.283
IZ SVZ	148.05	66.1899	169.026	139.338	192.315	154.825	154.338	179.256	116.791
VZ	104.44	123.58	89.364	132.059	134.79	86.9525	159.155	97.7851	137.393
E16.5	M	F	M	F	NA	NA	NA	NA
MZ	169.406	154.937	139.476	163.985	248.164	132.034	199.072	325.63
II-VI	16.832	0	0	6.48433	19.61	29.0223	21.9415	0
SP	177.307	232.479	286.795	162.868	244.602	173.512	290.148	243.659
IZ SVZ	166.542	171.296	173.759	201.916	146.738	191.329	216.91	226.776
VZ	350.326	394.782	350.062	396.828	410.396	321.045	327.391	395.579
E18.5	M	F	F	M	M	F	F	M	M	M
MZ	125.945	141.49	108.018	398.145	212.005	73.6364	108.924	65.3357	190.792	149.698
II-IV	0	0	0	0	0	23.0216	12.2506	0	0	0
V	0	72.8266	36.957	24.6009	29.0995	24.5436	34.5751	0	30.7425	0
VI	58.0439	44.163	38.2362	17.6038	40.8937	46.5464	54.1223	54.1599	35.8814	52.2269
SP	225.492	168.476	136.695	124.473	152.176	165.056	132.187	199.39	141.809	179.582
IZ SVZ	232.262	277.816	179.127	88.0593	143.491	334.751	155.143	191.582	177.598	173.765
VZ	485.178	739.932	663.991	415.19	533.109	687.789	596.183	536.327	473.86	521.211
P0	F	M	M	M	F	F	M	F
MZ	46.6648	57.3258	0	66.7416	175.005	111.35	158.515	108.155
II-IV	7.96033	46.7235	18.8083	30.6847	0	17.1541	15.4042	21.393
V	102.414	129.169	105.217	61.1302	59.9486	97.9268	96.7236	42.3983
VI	72.477	37.0829	28.2784	44.2034	42.0258	51.015	13.7335	56.5016
P3	M	M	F	F
MZ	423.873	92.5824	65.8139	0
II-IV	25.5718	49.2489	43.2775	24.7075
V	120.33	103.478	110.356	127.915
VI	53.9434	94.509	56.2912	121.333
P5	M	F	F
MZ	100	30.0683	0
II-III	43.7626	113.178	66.0834
IV	38.2555	100.819	50.8275
V	146.318	178.405	182.162
VI	109.379	176.735	154.876
P7	F	F	M	F	M	M
MZ	131.442	71.3046	168.398	232.234	193.497	172.252
II-III	227.861	184.305	208.947	376.881	288.967	287.363
IV	228.208	202.304	279.512	337.158	305.899	361.44
V	239.343	267.103	318.96	372.942	338.353	341.223
VI	266.017	266.022	348.799	411.024	321.724	333.514
P9	M	M	F	M	M	F	F	M	M	M	F
MZ	318.593	551.652	527.427	485.783	288.376	256.682	273.666	649.12	298.948	447.443	517.914
II-III	455.324	556.466	498.654	497.579	524.433	410.639	317.272	428.09	547.603	575.761	574.499
IV	492.112	640.385	568.407	581.711	550.799	504.91	408.644	565.83	617.066	678.35	635.053
V	507.284	515.399	493.428	607.814	469.468	529.411	361.018	457.538	609.192	539.914	518.362
VI	450.785	521.258	546.95	594.539	548.31	525.998	339.215	488.809	523.016	516.824	557.832
P14	M	M	M	F	M	M	F	F	F
MZ	1102.92	996.429	1017.07	765.577	863.102	701.763	637.259	871.85	918.253
II-III	855.987	711.247	804.17	806.219	874.725	795.333	872.352	823.169	873.809
IV	760.849	755.473	754.801	767.656	780.326	782.92	812.195	841.345	780.658
V	662.249	692.925	716.214	789.282	767.853	744.154	775.472	695.905	780.318
VI	542.95	607.28	629.83	620.666	651.457	649.193	645.522	628.889	651.121
P20	M	M	M	F	M	F	F	F
MZ	810.263	844.808	696.717	719.29	735.65	714.356	755.319	758.119
II-III	775.867	906.61	688.86	753.734	647.257	723.27	746.639	640.434
IV	571.915	798.244	665.659	859.039	528.876	624.326	627.808	574.849
V	657.51	781.894	707.652	840.88	625.24	714.245	640.768	603.503
VI	537.547	662.897	574.495	715.826	549.198	530.714	555.092	541.463
P60	F	F	F	F	M	M	M	M
MZ	638.511	531.901	599.541	688.997	619.707	666.41	649.604	685.068
II-III	531.133	598.738	574.753	526.034	554.87	576.577	398.823	595.069
IV	500.13	476.592	450.643	373.83	516.577	513.297	459.951	449.406
V	503.343	493.719	448.538	490.779	527.753	542.113	623.388	495.551
VI	452.857	411.009	340.974	336.765	379.612	449.688	455.405	419.313
