# Supplementary material for: Microglial colonization of the developing mouse brain is controlled by both microglial and neural CSF-1
Source: EMBO J. 2025 Nov 17;45(1):151–81. doi: 10.1038/s44318-025-00625-8 (PMC12759073; doi:10.1038/s44318-025-00625-8)
Supplement: Supplementary file 5 — Source data Fig. 2 [file 44318_2025_625_MOESM5_ESM.zip › SD figure 2/2D/2D.xlsx]

## Sheet: 2D
Microglial density (cells/mm²)
E12.5	52.837	114.304	57.1197	52.6365								FEMALE
E14.5	129.837	77.0174	112.764	116.601	153.932	139.134	136.479	158.008	118.091			MALE
E16.5	168.806	182.766	190.091	174.463	183.086	165.261	206.379	204.673
E18.5	170.383	212.43	166.974	136.578	161.337	196.052	203.206	151.876	144.831	164.177
GFP+
E12.5	4.5	9	5.25	5.25
E14.5	24.75	15	18.75
E16.5	54	63.75	61.5	62.25
E18.5	62.25	73.5	54.75	48	52.5	74.25	78	58.5	39.75	57.75
Ki67+, GFP+
E12.5	3	6	2.25	4.5
E14.5	7.5	9	3.75
E16.5	3.75	3	2.25	2.25
E18.5	7.5	3	6	6	2.25	5.25	4.5	3.75	7.5	3
