# Supplementary material for: Microglial colonization of the developing mouse brain is controlled by both microglial and neural CSF-1
Source: EMBO J. 2025 Nov 17;45(1):151–81. doi: 10.1038/s44318-025-00625-8 (PMC12759073; doi:10.1038/s44318-025-00625-8)
Supplement: Supplementary file 5 — Source data Fig. 2 [file 44318_2025_625_MOESM5_ESM.zip › SD figure 2/2E/2E.xlsx]

## Sheet: 2E
GFP+
E12.5	NA											FEMALE
E14.5	0	0										MALE
E16.5	1.5	0	0	0.75	1.5	2.25	1.5	0
E18.5	4.5	6	3.75	2.25	3.75	6	6	5.25	3	3.75
Ki67+, GFP+
E12.5	NA
E14.5	0	0
E16.5	0	0	0	0	0
E18.5	0	0	0	0.75	0	0	0	0	0	0.75
