# Supplementary material for: Microglial colonization of the developing mouse brain is controlled by both microglial and neural CSF-1
Source: EMBO J. 2025 Nov 17;45(1):151–81. doi: 10.1038/s44318-025-00625-8 (PMC12759073; doi:10.1038/s44318-025-00625-8)
Supplement: Supplementary file 5 — Source data Fig. 2 [file 44318_2025_625_MOESM5_ESM.zip › SD figure 2/2F/2F.xlsx]

## Sheet: 2F
Microglial density (cells/mm²)
E16.5	16.832	0	0	6.48433	19.61	29.0223	21.9415	0					FEMALE
E18.5	27.2326	34.6636	24.1585	13.9266	26.1348	34.037	36.1319	27.4215	22.1826	23.4931			MALE
P0	54.47	59.0548	38.5665	44.7933	40.8418	51.0455	36.4736	44.2435					NA
P3	73.5751	84.2023	64.9282	87.9002
P5	94.0354	148.357	118.615
P7	236.317	234.751	287.671	373.617	309.137	315.573
P9	459.816	542.983	523.613	569.043	507.202	475.158	222.985	234.529	345.041	479.771	541.02
P14	715.767	692.292	730.433	729.19	757.426	728.376	750.024	731.147	762.129
P20	642.64	779.842	649.852	771.815	599.634	638.037	642.845	604.763
P60	507.324	486.767	446.751	439.887	484.968	522.859	501.411	497.667
GFP+
E16.5	1.5	0	0	0.75	1.5	2.25	1.5	0
E18.5	4.5	6	3.75	2.25	3.75	6	6	5.25	3	3.75
P0	15	15	9.75	10.5	9.75	12.75	9.75	11.25
P3	50	51	39	50
P5	77	119	92
P7	216	209	237	339	264	285
P9	469	536	486	549	502	449	208	226	350	510	548
P14	805	392	410	792	839	824	819	823	857
P20	694	621	715	745	688	730	731	690
P60	513	543	509	493	546	532	536	540
Ki67+, GFP+
E16.5	0	0	0	0	0
E18.5	0	0	0	0.75	0	0	0	0	0	0.75
P0	2.25	0.75	0.75	0.75	0	0.75	1.5	1.5
P3	25	12	8	11
P5	51	50	46	68	38	28	63
P7	98	75	147	193	177	117
P9	188	231	213	190	204	163	74	91	203	285	309
P14	13	9	17	14	14	21	22	20	21
P20	0	0	0	0	0	0	0	1
P60	0	0	0	0	0
