# Supplementary material for: Microglial colonization of the developing mouse brain is controlled by both microglial and neural CSF-1
Source: EMBO J. 2025 Nov 17;45(1):151–81. doi: 10.1038/s44318-025-00625-8 (PMC12759073; doi:10.1038/s44318-025-00625-8)
Supplement: Supplementary file 5 — Source data Fig. 2 [file 44318_2025_625_MOESM5_ESM.zip › SD figure 2/2H/2H.xlsx]

## Sheet: 2H
Microglial density (cells/mm²)
Control	NA	121.907
	NA	123.432
	NA	128.04
	F	92.2279
	M	78.1548
	M	74.9327
	M	70.4093
Mutant	NA	89.7391
	NA	113.976
	NA	106.436
	NA	88.0343
	F	84.8777
	F	111.924
