# Supplementary material for: Microglial colonization of the developing mouse brain is controlled by both microglial and neural CSF-1
Source: EMBO J. 2025 Nov 17;45(1):151–81. doi: 10.1038/s44318-025-00625-8 (PMC12759073; doi:10.1038/s44318-025-00625-8)
Supplement: Supplementary file 5 — Source data Fig. 2 [file 44318_2025_625_MOESM5_ESM.zip › SD figure 2/2J/2J.xlsx]

## Sheet: 2J
Microglia density (cells/mm²)
Control	M	246.374
	M	309.506
	M	218.894
WP	F	236.176
	M	243.215
	M	293.706
	M	309.827
