# Supplementary material for: Microglial colonization of the developing mouse brain is controlled by both microglial and neural CSF-1
Source: EMBO J. 2025 Nov 17;45(1):151–81. doi: 10.1038/s44318-025-00625-8 (PMC12759073; doi:10.1038/s44318-025-00625-8)
Supplement: Supplementary file 5 — Source data Fig. 2 [file 44318_2025_625_MOESM5_ESM.zip › SD figure 2/2L/2L.xlsx]

## Sheet: 2L
Microglia density (cells/mm²)
P7				P14
Control	F	265.6		Control	F	766.168
	M	169.266			F	843.976
	F	180.108			F	790.748
	M	128.358			F	851.253
					F	939.126
ION	F	287.658			F	842.599
	M	152.769			F	771.536
	F	187.204			F	918.515
	M	192.811			M	840.246
				ION	F	755.576
					F	731.963
					F	685.773
					F	831.659
					F	1131.9
					F	804.757
					F	779.497
					F	911.316
					M	735.175
