# Supplementary material for: Microglial colonization of the developing mouse brain is controlled by both microglial and neural CSF-1
Source: EMBO J. 2025 Nov 17;45(1):151–81. doi: 10.1038/s44318-025-00625-8 (PMC12759073; doi:10.1038/s44318-025-00625-8)
Supplement: Supplementary file 6 — Source data Fig. 3 [file 44318_2025_625_MOESM6_ESM.zip]

Archive with 41 entries (28 files):
- SD figure 3/
- SD figure 3/3B/
- SD figure 3/3B/3B 14.5.tif
- SD figure 3/3B/3B E10.5.tif
- SD figure 3/3C/
- SD figure 3/3C/3C control.tif
- SD figure 3/3C/3C mutant.tif
- SD figure 3/3D/
- SD figure 3/3D/3D.xlsx
- SD figure 3/3E/
- SD figure 3/3E/3E E12.5 control.tif
- SD figure 3/3E/3E E12.5 mutant.tif
- SD figure 3/3E/3E E14.5 control.tif
- SD figure 3/3E/3E E14.5 mutant.tif
- SD figure 3/3E/3E E16.5 control.tif
- SD figure 3/3E/3E E16.5 mutant.tif
- SD figure 3/3E/3E E18.5 control.tif
- SD figure 3/3E/3E E18.5 mutant.tif
- SD figure 3/3F/
- SD figure 3/3F/3F.xlsx
- SD figure 3/3G/
- SD figure 3/3G/3G control zoom.tif
- SD figure 3/3G/3G control.tif
- SD figure 3/3G/3G het zoom.tif
- SD figure 3/3G/3G het.tif
- SD figure 3/3G/3G mutant zoom.tif
- SD figure 3/3G/3G mutant.tif
- SD figure 3/3H/
- SD figure 3/3H/3H.xlsx
- SD figure 3/3I/
- SD figure 3/3I/3I control.tif
- SD figure 3/3I/3I het.tif
- SD figure 3/3J/
- SD figure 3/3J/3J.xlsx
- SD figure 3/3L/
- SD figure 3/3L/3L control.tif
- SD figure 3/3L/3L mutant.tif
- SD figure 3/3M/
- SD figure 3/3M/3M.xlsx
- SD figure 3/3N/
- SD figure 3/3N/3N.xlsx
