# Supplementary material for: Microglial colonization of the developing mouse brain is controlled by both microglial and neural CSF-1
Source: EMBO J. 2025 Nov 17;45(1):151–81. doi: 10.1038/s44318-025-00625-8 (PMC12759073; doi:10.1038/s44318-025-00625-8)
Supplement: Supplementary file 6 — Source data Fig. 3 [file 44318_2025_625_MOESM6_ESM.zip › SD figure 3/3D/3D.xlsx]

## Sheet: 3D
CD206+ cells
control		mutant
	18		11
	14		20
NA	13.5	NA	14
NA	13.5	NA	10
NA	17.5	NA	17
