# Supplementary material for: Microglial colonization of the developing mouse brain is controlled by both microglial and neural CSF-1
Source: EMBO J. 2025 Nov 17;45(1):151–81. doi: 10.1038/s44318-025-00625-8 (PMC12759073; doi:10.1038/s44318-025-00625-8)
Supplement: Supplementary file 6 — Source data Fig. 3 [file 44318_2025_625_MOESM6_ESM.zip › SD figure 3/3F/3F.xlsx]

## Sheet: 3F
Microglial density (cells/mm²)
	E12.5				E14.5					E16.5					E18.5
control		mutant			control		mutant			control		mutant			control		mutant
NA	130.224	NA	53.0213		NA	181.483	NA	15.9058		NA	202.088	NA	29.247		F	204.979	M	43.295
NA	111.455	NA	45.6382		NA	174.33	NA	13.0945		NA	194.792	NA	58.4457		F	235.717	F	92.1322
NA	52.9114	NA	14.2795		NA	182.128	NA	11.6524		F	276.672	NA	55.1328		M	185.25	M	66.767
NA	80.3616	NA	0		F	148.247	M	0		F	234.102	M	49.5022		NA	240.822	F	47.7259
NA	103.13	NA	11.1718		F	120.545	M	0				M	49.5954		NA	211.228	NA	40.1523
NA	55.6195					134.787	F	0									NA	65.936
NA	91.4782					164.095	F	0
						123.618	F	0
						176.204
						163.55
						161.267
						183.933
