# Supplementary material for: Microglial colonization of the developing mouse brain is controlled by both microglial and neural CSF-1
Source: EMBO J. 2025 Nov 17;45(1):151–81. doi: 10.1038/s44318-025-00625-8 (PMC12759073; doi:10.1038/s44318-025-00625-8)
Supplement: Supplementary file 6 — Source data Fig. 3 [file 44318_2025_625_MOESM6_ESM.zip › SD figure 3/3H/3H.xlsx]

## Sheet: 3H
Microglial density (cells/mm²)
control	heterozygote	homozygote
148.247	56.675	0
120.545	75.9207	0
181.483	73.6	15.9058
174.33	74.474	13.0945
182.128	49.1013	11.6524
134.787	73.6105	0
164.095	70.7565	0
123.618		0
176.204
163.55
161.267
183.933
