# Supplementary material for: Microglial colonization of the developing mouse brain is controlled by both microglial and neural CSF-1
Source: EMBO J. 2025 Nov 17;45(1):151–81. doi: 10.1038/s44318-025-00625-8 (PMC12759073; doi:10.1038/s44318-025-00625-8)
Supplement: Supplementary file 6 — Source data Fig. 3 [file 44318_2025_625_MOESM6_ESM.zip › SD figure 3/3J/3J.xlsx]

## Sheet: 3J
Microglial density (cells/mm²)
control	heterozygote
35.4167	40.2597
47.2121	45
54.0668	30.3571
39.3939	32.3718
42.8571	25
40.8764	36.3636
50.0583	37.6068
