# Supplementary material for: Microglial colonization of the developing mouse brain is controlled by both microglial and neural CSF-1
Source: EMBO J. 2025 Nov 17;45(1):151–81. doi: 10.1038/s44318-025-00625-8 (PMC12759073; doi:10.1038/s44318-025-00625-8)
Supplement: Supplementary file 6 — Source data Fig. 3 [file 44318_2025_625_MOESM6_ESM.zip › SD figure 3/3M/3M.xlsx]

## Sheet: 3M
Microglial density (cells/mm²)
control				mutant
sexual identity	SP+IZ	VZ		sexual identity	SP+IZ	VZ
M	201.272	127.639		F	145.396	170.353
F	241.886	152.331		M	202.771	150.941
M	323.125	179.743		M	205.83	234.815
M	260.913	183.592		M	167.283	205.581
F	218.612	270.561		M	248.127	253.613
F	253.197	149.075		F	152.174	186.516
M	241.788	157.801		F	155.974	115.349
F	235.699	235.237		F	187.456	229.582
M	220.996	150.604		F	201.426	222.787
M	282.611	178.767		F	187.889	146.118
M	157.32	161.635		M	137.207	225.62
