# Supplementary material for: Microglial colonization of the developing mouse brain is controlled by both microglial and neural CSF-1
Source: EMBO J. 2025 Nov 17;45(1):151–81. doi: 10.1038/s44318-025-00625-8 (PMC12759073; doi:10.1038/s44318-025-00625-8)
Supplement: Supplementary file 6 — Source data Fig. 3 [file 44318_2025_625_MOESM6_ESM.zip › SD figure 3/3N/3N.xlsx]

## Sheet: 3N
CD206+ cells
control			mutant
sexual identity	CD206+ cells		sexual identity	CD206+ cells
M	8.5		F	3
F	12		M	17.5
M	6		M	15
M	8		M	18
F	11		M	18
F	17		F	12
M	16.5		F	17.5
F	19		F	12.5
M	15		F	15.5
M	14.5		F	19
M	11.5		M	19
