# Supplementary material for: Microglial colonization of the developing mouse brain is controlled by both microglial and neural CSF-1
Source: EMBO J. 2025 Nov 17;45(1):151–81. doi: 10.1038/s44318-025-00625-8 (PMC12759073; doi:10.1038/s44318-025-00625-8)
Supplement: Supplementary file 7 — Source data Fig. 4 [file 44318_2025_625_MOESM7_ESM.zip]

Archive with 22 entries (15 files):
- SD figure 4/
- SD figure 4/4A/
- SD figure 4/4A/4A P0 control.tif
- SD figure 4/4A/4A P0 mutant.tif
- SD figure 4/4A/4A P3 control.tif
- SD figure 4/4A/4A P3 mutant.tif
- SD figure 4/4A/4A P7 control.tif
- SD figure 4/4A/4A P7 mutant.tif
- SD figure 4/4B/
- SD figure 4/4B/4B.xlsx
- SD figure 4/4C/
- SD figure 4/4C/4C control.tif
- SD figure 4/4C/4C mutant.tif
- SD figure 4/4D/
- SD figure 4/4D/4D.xlsx
- SD figure 4/4E/
- SD figure 4/4E/4E.xlsx
- SD figure 4/4H/
- SD figure 4/4H/4H E18.5 control.tif
- SD figure 4/4H/4H E18.5 mutant.tif
- SD figure 4/4H/4H P3 control.tif
- SD figure 4/4H/4H P3 mutant.tif
