# Supplementary material for: Microglial colonization of the developing mouse brain is controlled by both microglial and neural CSF-1
Source: EMBO J. 2025 Nov 17;45(1):151–81. doi: 10.1038/s44318-025-00625-8 (PMC12759073; doi:10.1038/s44318-025-00625-8)
Supplement: Supplementary file 7 — Source data Fig. 4 [file 44318_2025_625_MOESM7_ESM.zip › SD figure 4/4B/4B.xlsx]

## Sheet: 4B
Microglial density (cells/mm²)
P0					P3					P7
control		mutant			control		mutant			control		mutant
F	97.3456	M	36.4964		M	60.8895	F	23.0859		M	246.836	F	285.692
M	104.659	M	27.3852		F	64.2933	F	21.2121		M	310.003	M	228.826
F	82.268	M	40.8462		M	65.5562	F	24.8678		F	281.9	M	188.4
F	50.4576	NA	45.5994		NA	64.6591	NA	24.5228		M	201.554
F	77.331	NA	51.8905		NA	37.8355	NA	24.3494
F	74.5526				NA	41.4968	NA	18.607
M	120.248
NA	99.6689
NA	94.894
NA	52.678
