# Supplementary material for: Microglial colonization of the developing mouse brain is controlled by both microglial and neural CSF-1
Source: EMBO J. 2025 Nov 17;45(1):151–81. doi: 10.1038/s44318-025-00625-8 (PMC12759073; doi:10.1038/s44318-025-00625-8)
Supplement: Supplementary file 7 — Source data Fig. 4 [file 44318_2025_625_MOESM7_ESM.zip › SD figure 4/4D/4D.xlsx]

## Sheet: 4D
Microglial density (cells/mm²)
control			mutant
F	283.919		M	56.1799
F	242.976		M	58.3097
F	275.805		F	29.0666
			F	36.3144
			M	28.1243
