# Supplementary material for: Microglial colonization of the developing mouse brain is controlled by both microglial and neural CSF-1
Source: EMBO J. 2025 Nov 17;45(1):151–81. doi: 10.1038/s44318-025-00625-8 (PMC12759073; doi:10.1038/s44318-025-00625-8)
Supplement: Supplementary file 7 — Source data Fig. 4 [file 44318_2025_625_MOESM7_ESM.zip › SD figure 4/4E/4E.xlsx]

## Sheet: 4E
			Microglial density (cells/mm²)
			control					mutant
				F	F	F			M	M	F	F	M
			MZ	162.79	76.9184	179.841		MZ	45.2481	9.23524	0	12.6085	0
			II-III	244.41	150.387	218.566		II-III	31.0553	55.8795	32.2605	27.3881	16.0893
			IV	278.308	247.724	299.905		IV	60.2682	67.3969	19.2276	30.1463	14.6478
			V	322.666	291.714	298.098		V	71.9065	77.6339	47.3683	47.0532	60.0528
			VI	312.539	292.702	304.799		VI	55.1358	52.8214	25.2722	37.9629	24.1212
