# Supplementary material for: Microglial colonization of the developing mouse brain is controlled by both microglial and neural CSF-1
Source: EMBO J. 2025 Nov 17;45(1):151–81. doi: 10.1038/s44318-025-00625-8 (PMC12759073; doi:10.1038/s44318-025-00625-8)
Supplement: Supplementary file 8 — Source data Fig. 5 [file 44318_2025_625_MOESM8_ESM.zip]

Archive with 21 entries (10 files):
- SD figure 5/
- SD figure 5/5A/
- SD figure 5/5A/5A.tif
- SD figure 5/5B/
- SD figure 5/5B/5B.tif
- SD figure 5/5C/
- SD figure 5/5C/5C.tif
- SD figure 5/5D/
- SD figure 5/5D/5D.tif
- SD figure 5/5E/
- SD figure 5/5E/5E.tif
- SD figure 5/5F/
- SD figure 5/5F/5F.xlsx
- SD figure 5/5G/
- SD figure 5/5G/5G.xlsx
- SD figure 5/5H/
- SD figure 5/5H/5H.tif
- SD figure 5/5I/
- SD figure 5/5I/5I.xlsx
- SD figure 5/5J/
- SD figure 5/5J/5J.xlsx
