# Supplementary material for: Microglial colonization of the developing mouse brain is controlled by both microglial and neural CSF-1
Source: EMBO J. 2025 Nov 17;45(1):151–81. doi: 10.1038/s44318-025-00625-8 (PMC12759073; doi:10.1038/s44318-025-00625-8)
Supplement: Supplementary file 8 — Source data Fig. 5 [file 44318_2025_625_MOESM8_ESM.zip › SD figure 5/5F/5F.xlsx]

## Sheet: 5F
%OPN microglia
41.3043
59.5745
51.1111
58.5366
53.0612
52.3809
54.3478
41.5385
63.4146
92.0778
79.2708
71.4161
66.3919
