# Supplementary material for: Microglial colonization of the developing mouse brain is controlled by both microglial and neural CSF-1
Source: EMBO J. 2025 Nov 17;45(1):151–81. doi: 10.1038/s44318-025-00625-8 (PMC12759073; doi:10.1038/s44318-025-00625-8)
Supplement: Supplementary file 8 — Source data Fig. 5 [file 44318_2025_625_MOESM8_ESM.zip › SD figure 5/5G/5G.xlsx]

## Sheet: 5G
% proliferative microglia
EdU+ Spp1+	EdU+ Spp1-
5.26316	18.5185
42.8571	31.5789
30.4348	22.7273
50	1
46.1538	13.0435
45.4545	25
40	42.8571
40.7407	18.4211
38.4615	33.3333
