# Supplementary material for: Microglial colonization of the developing mouse brain is controlled by both microglial and neural CSF-1
Source: EMBO J. 2025 Nov 17;45(1):151–81. doi: 10.1038/s44318-025-00625-8 (PMC12759073; doi:10.1038/s44318-025-00625-8)
Supplement: Supplementary file 8 — Source data Fig. 5 [file 44318_2025_625_MOESM8_ESM.zip › SD figure 5/5I/5I.xlsx]

## Sheet: 5I
%OPN microglia
87.6923
79.7203
85.1852
72.5806
91.8605
95
86.747
91.8367
72.4138
43.1818
67.8571
84.375
59.1837
