# Supplementary material for: Microglial colonization of the developing mouse brain is controlled by both microglial and neural CSF-1
Source: EMBO J. 2025 Nov 17;45(1):151–81. doi: 10.1038/s44318-025-00625-8 (PMC12759073; doi:10.1038/s44318-025-00625-8)
Supplement: Supplementary file 8 — Source data Fig. 5 [file 44318_2025_625_MOESM8_ESM.zip › SD figure 5/5J/5J.xlsx]

## Sheet: 5J
% proliferative microglia
EdU+ Spp1+	EdU+ Spp1-
33.3333	0
16.6667	0
40	25
21.0526	25
18.4211	13.7931
31.6456	14.2857
34.4828	25
29.6296	20
