# Supplementary material for: Microglial colonization of the developing mouse brain is controlled by both microglial and neural CSF-1
Source: EMBO J. 2025 Nov 17;45(1):151–81. doi: 10.1038/s44318-025-00625-8 (PMC12759073; doi:10.1038/s44318-025-00625-8)
Supplement: Supplementary file 9 — Source data Fig. 6 [file 44318_2025_625_MOESM9_ESM.zip]

Archive with 29 entries (18 files):
- SD figure 6/
- SD figure 6/6B/
- SD figure 6/6B/6B control.tif
- SD figure 6/6B/6B mutant.tif
- SD figure 6/6C/
- SD figure 6/6C/6C.xlsx
- SD figure 6/6D/
- SD figure 6/6D/6D control.tif
- SD figure 6/6D/6D mutant.tif
- SD figure 6/6E/
- SD figure 6/6E/6E.xlsx
- SD figure 6/6F/
- SD figure 6/6F/6F CSA control.tif
- SD figure 6/6F/6F CSA mutant.tif
- SD figure 6/6F/6F EDWM control.tif
- SD figure 6/6F/6F EDWM mutant.tif
- SD figure 6/6G/
- SD figure 6/6G/6G.xlsx
- SD figure 6/6H/
- SD figure 6/6H/6H.xlsx
- SD figure 6/6I/
- SD figure 6/6I/6I E14.5 control.tif
- SD figure 6/6I/6I E14.5 mutant.tif
- SD figure 6/6I/6I P7 control.tif
- SD figure 6/6I/6I P7 mutant.tif
- SD figure 6/6J/
- SD figure 6/6J/6J.xlsx
- SD figure 6/6K/
- SD figure 6/6K/6K.xlsx
