# Supplementary material for: Microglial colonization of the developing mouse brain is controlled by both microglial and neural CSF-1
Source: EMBO J. 2025 Nov 17;45(1):151–81. doi: 10.1038/s44318-025-00625-8 (PMC12759073; doi:10.1038/s44318-025-00625-8)
Supplement: Supplementary file 9 — Source data Fig. 6 [file 44318_2025_625_MOESM9_ESM.zip › SD figure 6/6C/6C.xlsx]

## Sheet: 6C
Normalized Csf1 mRNA particles per cell
control					mutant
	M	M	F			F	M	M
per cell	1.15817	0.204384	0.746341		per cell	0	0.0340639	0.12439
	2.11196	0.442831	1.36829			3.64484	0	0.0621951
	1.53288	0.579087	1.86585			0.102192	0.953791	0
	1.05598	1.29443	1.55488			0.204384	0.272512	0.186585
	2.35041	0.238448	1.99024			0	2.28228	0
	2.24822	0.0340639	0.808537			0.204384	0.0681279	0
	0.817535	0.102192	0.621951			2.00977	0.272512	0.932927
	1.36256	0.102192	0.310976			3.64484	0	0.559756
	1.2263	0.306576	1.67927			0.0340639	0.0340639	0
	2.14603	0.204384	1.55488			0.0340639	0.0340639	0.12439
	1.12411	0.238448	1.92805			0	0.953791	0
	0.953791	0.17032	1.74146			0	2.04384	0.0621951
	0.136256	0.204384	3.10976			1.02192	0.17032	0.435366
	0.238448	0.306576	1.36829			0.0681279	0.17032	0.12439
	0.0681279	3.47452	1.92805			1.05598	0.374703	0.684146
	0.715343	0.783471	1.55488			0.102192	0.476895	0.0621951
	2.96356	0.817535	1.74146			0.953791	1.60101	0
	0.545023	1.83945	0.310976			0	2.4526	0.373171
	0.238448	0.476895	0.435366			0.408767	0.272512	0
	1.19224	2.00977	0.497561			2.00977	0.204384	0.186585
	0.579087	2.72512	1.92805			1.02192	0.306576	0.186585
	0.408767	2.24822	0.870732			0.0681279	0.238448	0.870732
	0.374703	0.0340639	1.80366			1.05598	0.102192	0.24878
	2.28228	0.919727	0.186585			0.102192	1.80539	0
	2.79324	0.579087	0.497561			0.953791	0.374703	0.12439
	0.715343	0.374703	0.621951			0	0.306576	0.435366
	0.204384	0.136256	0.684146			0.408767	0	1.67927
		0.783471	0.621951			2.00977	0.306576	0.24878
		0.272512	0.373171				0.102192	0.0621951
		0.272512	0.0621951				0.204384
		0.613151	0.435366				0.17032
		0.306576	0.746341				0.0340639
		0.749407	0.373171
		2.9295	1.05732		mean per animal	0.782209	0.535134	0.273214
		2.99763	0.621951
		0.408767	0.497561
		0.613151	0.435366
		0.17032	0.186585
			0.932927
			0.0621951
			2.11463
			1.36829
			1.36829
			0.0621951
			0.24878
			2.92317
			0.435366
			0.435366
			0.373171
			0.995122
			0.435366
			0.870732
mean per animal	1.16866	0.831344	1
