# Supplementary material for: Microglial colonization of the developing mouse brain is controlled by both microglial and neural CSF-1
Source: EMBO J. 2025 Nov 17;45(1):151–81. doi: 10.1038/s44318-025-00625-8 (PMC12759073; doi:10.1038/s44318-025-00625-8)
Supplement: Supplementary file 9 — Source data Fig. 6 [file 44318_2025_625_MOESM9_ESM.zip › SD figure 6/6G/6G.xlsx]

## Sheet: 6G
% OPN microglia
control		mutant
F	81.6326	F	87.5
F	68.254	F	81.579
F	70.4918	F	62.7907
M	75.4717	M	82.9268
M	83.0986	M	72.7273
M	80.2817	M	90
M	80.3571	M	86.9565
M	87.1795	M	66.6667
