# Supplementary material for: Microglial colonization of the developing mouse brain is controlled by both microglial and neural CSF-1
Source: EMBO J. 2025 Nov 17;45(1):151–81. doi: 10.1038/s44318-025-00625-8 (PMC12759073; doi:10.1038/s44318-025-00625-8)
Supplement: Supplementary file 9 — Source data Fig. 6 [file 44318_2025_625_MOESM9_ESM.zip › SD figure 6/6H/6H.xlsx]

## Sheet: 6H
% OPN microglia
control		mutant
F	86.747	F	93.5484
F	91.8367	F	86.076
F	79.7203	F	86.1111
F	91.8605	F	95
M	95	M	92.0455
M	87.6923	M	83.5617
		M	91.0256
		M	88.2353
		M	63.9344
		M	94.4444
