# Supplementary material for: Microglial colonization of the developing mouse brain is controlled by both microglial and neural CSF-1
Source: EMBO J. 2025 Nov 17;45(1):151–81. doi: 10.1038/s44318-025-00625-8 (PMC12759073; doi:10.1038/s44318-025-00625-8)
Supplement: Supplementary file 9 — Source data Fig. 6 [file 44318_2025_625_MOESM9_ESM.zip › SD figure 6/6J/6J.xlsx]

## Sheet: 6J
% proliferative microglia
control		mutant
F	42.8571	F	37.5
F	47.6191	F	21.0526
F	26.2295	F	23.2558
M	43.3962	M	36.5854
M	40.8451	M	40
M	46.4789	M	23.3333
M	46.4286	M	34.7826
M	39.7436	M	45.614
