# Supplementary material for: Microglial colonization of the developing mouse brain is controlled by both microglial and neural CSF-1
Source: EMBO J. 2025 Nov 17;45(1):151–81. doi: 10.1038/s44318-025-00625-8 (PMC12759073; doi:10.1038/s44318-025-00625-8)
Supplement: Supplementary file 9 — Source data Fig. 6 [file 44318_2025_625_MOESM9_ESM.zip › SD figure 6/6K/6K.xlsx]

## Sheet: 6K
% proliferative microglia
control		mutant
F	14.4578	F	12.9032
F	38.7755	F	18.9873
F	17.4825	F	16.6667
F	30.2326	F	3.33333
M	31.6667	M	11.3636
M	21.5385	M	12.3288
		M	14.1026
		M	8.82353
		M	21.3115
		M	8.33333
