# Supplementary material for: Microglial colonization of the developing mouse brain is controlled by both microglial and neural CSF-1
Source: EMBO J. 2025 Nov 17;45(1):151–81. doi: 10.1038/s44318-025-00625-8 (PMC12759073; doi:10.1038/s44318-025-00625-8)
Supplement: Supplementary file 10 — Figure EV4 Source Data [file 44318_2025_625_MOESM10_ESM.zip]

Archive with 8 entries (4 files):
- SD figure 4C-D-E/
- SD figure 4C-D-E/4C/
- SD figure 4C-D-E/4C/4C control.tif
- SD figure 4C-D-E/4C/4C mutant.tif
- SD figure 4C-D-E/4D/
- SD figure 4C-D-E/4D/4D.xlsx
- SD figure 4C-D-E/4E/
- SD figure 4C-D-E/4E/4E.xlsx
