# Supplementary material for: Microglial colonization of the developing mouse brain is controlled by both microglial and neural CSF-1
Source: EMBO J. 2025 Nov 17;45(1):151–81. doi: 10.1038/s44318-025-00625-8 (PMC12759073; doi:10.1038/s44318-025-00625-8)
Supplement: Supplementary file 10 — Figure EV4 Source Data [file 44318_2025_625_MOESM10_ESM.zip › SD figure 4C-D-E/4D/4D.xlsx]

## Sheet: 4D
Microglial density (cells/mm²)
control			mutant
M	253.271		M	67.1484
M	247.335		M	68.3441
F	262.269		F	63.617
F	319.009		F	55.2542
