# Supplementary material for: Microglial colonization of the developing mouse brain is controlled by both microglial and neural CSF-1
Source: EMBO J. 2025 Nov 17;45(1):151–81. doi: 10.1038/s44318-025-00625-8 (PMC12759073; doi:10.1038/s44318-025-00625-8)
Supplement: Supplementary file 10 — Figure EV4 Source Data [file 44318_2025_625_MOESM10_ESM.zip › SD figure 4C-D-E/4E/4E.xlsx]

## Sheet: 4E
			Microglial density (cells/mm²)
			control						mutant
				M	M	F	F			M	M	F	F
			I	89.6961	199.508	66.6035	197.26		I	61.4783	28.5898	0	51.2978
			II-III	194.683	223.58	243.834	307.968		II-III	58.8248	68.5043	72.8932	62.7026
			IV	199.883	204.352	286.596	365.164		IV	55.7077	63.8718	42.7243	60.1815
			V	312.57	247.056	287.074	344.203		V	102.453	89.9453	95.8097	58.7424
			VI	296.763	284.665	294.87	312.963		VI	52.0768	62.1433	58.0025	46.9518
